# Supplementary material for: Associations of Serum Cystatin C, DNAm Cystatin C, Renal Function, and Mortality in U.S. Adults
Source: Life (Basel). 2024 Dec 27;15(1):13. doi: 10.3390/life15010013 (PMC11767232; doi:10.3390/life15010013)
Supplement: Supplementary file 1 [file life-15-00013-s001.zip]

Archive with 1 entries (1 files):
- life-3374602-supplementary.pdf
